# Supplementary material for: Identification of Cancer Associated Fibroblasts Related Genes Signature to Facilitate Improved Prediction of Prognosis and Responses to Therapy in Patients with Pancreatic Cancer
Source: Int J Mol Sci. 2025 May 19;26(10):4876. doi: 10.3390/ijms26104876 (PMC12112120; doi:10.3390/ijms26104876)
Supplement: Supplementary file 1 [file ijms-26-04876-s001.zip]

Archive with 6 entries (6 files):
- ijms-3598111-supplementary.pdf
- Supplementary Table 1.xlsx
- Supplementary Table 2.xlsx
- Supplementary Table 3.xlsx
- Supplementary Table 4.xlsx
- Supplementary Table 5.xlsx
