# Supplementary material for: Identification of Cancer Associated Fibroblasts Related Genes Signature to Facilitate Improved Prediction of Prognosis and Responses to Therapy in Patients with Pancreatic Cancer
Source: Int J Mol Sci. 2025 May 19;26(10):4876. doi: 10.3390/ijms26104876 (PMC12112120; doi:10.3390/ijms26104876)
Supplement: Supplementary file 1 [file ijms-26-04876-s001.zip › Supplementary Table 1.xlsx]

## Sheet: Sheet1
ID	CAF_EPIC	CAF_MCPcounter	CAF_xCell	StromalScore
TCGA-HZ-8317	0.02468	8.17952	0.1576	1119.88
TCGA-HV-A5A4	0.0232799	8.29263	0.0658	841.059
TCGA-3A-A9IZ	0.022347	8.19574	0	128.695
TCGA-IB-7893	0.0269799	9.969	0.2435	2033.99
TCGA-FB-AAPU	0.0195994	5.86217	0.0239	-597.137
TCGA-3A-A9IU	0.0229358	8.15298	0.0202	556.751
TCGA-IB-A7M4	0.0211074	7.15275	0.0319	197.684
TCGA-IB-7888	0.0245924	8.26738	0.257	1863.5
TCGA-IB-A5SO	0.0247509	8.63792	0.2254	1587.42
TCGA-2J-AABH	0.0223469	6.89368	0	381.81
TCGA-YB-A89D	0.0251935	9.05329	0.2163	1561.15
TCGA-IB-7886	0.0226358	8.81818	0.0631	1303.3
TCGA-IB-AAUV	0.0276177	9.837	0.4725	2163.53
TCGA-2J-AAB9	0.0236125	8.0122	0.072	1014.62
TCGA-FB-A4P5	0.0234091	8.23256	0.1784	1505.73
TCGA-IB-7645	0.0250474	8.67047	0.2668	2023.63
TCGA-Z5-AAPL	0.0184407	7.10803	0.1638	892.551
TCGA-F2-A7TX	0.0207304	7.34653	0	643.088
TCGA-HZ-7918	0.0235875	7.63421	0.0515	1654.23
TCGA-3A-A9IV	0.0215018	6.66077	0.0461	239.312
TCGA-IB-AAUP	0.0238369	8.65403	0.18	1582.1
TCGA-3A-A9J0	0.0246684	8.17324	0.1287	871.504
TCGA-HZ-A49I	0.0223728	7.73291	0.1352	861.221
TCGA-HZ-7926	0.0210277	7.91249	0.0676	457.376
TCGA-HZ-8519	0.0217422	8.09628	0.2485	1314.14
TCGA-HV-AA8V	0.0262771	9.17942	0.2012	1479.18
TCGA-3A-A9IB	0.0241916	8.55411	0.1015	1272.61
TCGA-HZ-8636	0.0222007	8.63408	0.068	1421.53
TCGA-HV-A5A5	0.0234922	7.85093	0.0331	961.238
TCGA-2J-AABR	0.0218234	7.99545	0.0975	1119.41
TCGA-IB-7897	0.0213951	8.38709	0.2939	1871.68
TCGA-L1-A7W4	0.0226904	7.76855	0.1247	232.322
TCGA-FB-AAQ1	0.0216469	6.74969	0.0281	341.934
TCGA-F2-A44H	0.0274249	8.42344	0.1247	1617.03
TCGA-HV-A5A3	0.0219405	7.47409	0.0812	-18.2358
TCGA-3A-A9I5	0.0220061	7.08408	0.0902	206.03
TCGA-HZ-8001	0.0264187	8.95113	0.1718	1812.65
TCGA-S4-A8RP	0.0216596	8.14498	0.0403	925.55
TCGA-IB-7649	0.0239432	7.46026	0.0956	1483.95
TCGA-IB-AAUM	0.0223052	6.1887	0.1139	549.649
TCGA-2J-AABA	0.0237452	8.49884	0.2861	933.411
TCGA-2L-AAQA	0.0219846	7.76044	0.1042	153.379
TCGA-US-A77J	0.02384	8.29146	0.2633	1443.65
TCGA-3A-A9I7	0.0241415	8.91854	0.0601	991.052
TCGA-IB-A6UG	0.020798	6.56467	0	-35.5059
TCGA-2L-AAQJ	0.021892	7.14708	0.085	500.748
TCGA-RB-AA9M	0.0211801	7.84691	0.1281	538.778
TCGA-IB-AAUT	0.0227858	8.17441	0.102	1338.63
TCGA-HZ-8002	0.0225382	8.59601	0.1588	1679.06
TCGA-IB-7891	0.0240691	8.02361	0.0912	1675.96
TCGA-HV-A7OL	0.0227569	7.22052	0.0234	479.079
TCGA-3A-A9IS	0.0103368	3.91225	0	-1470.05
TCGA-HV-AA8X	0.0204364	6.75821	0.0454	-194.456
TCGA-IB-7651	0.0221555	7.99832	0.0571	1352.93
TCGA-IB-A5SQ	0.0239209	8.92723	0.1937	1498.32
TCGA-2J-AABK	0.0168979	5.42597	0	-396.172
TCGA-IB-7652	0.0231516	7.68898	0.0493	1302.77
TCGA-2J-AAB6	0.0239033	8.23135	0.1057	891.799
TCGA-RB-A7B8	0.0261753	8.3369	0.1755	1279.61
TCGA-3A-A9IO	0.013463	4.83643	0	-861.021
TCGA-H6-A45N	0.0229813	8.40581	0.1001	1294.16
TCGA-3A-A9IN	0.0193201	6.90817	0.2691	543.042
TCGA-LB-A8F3	0.021614	6.80072	0.026	105.919
TCGA-2J-AABV	0.0252909	4.70564	0.0738	28.0945
TCGA-FB-A545	0.0220483	8.15174	0	96.3586
TCGA-FB-AAPZ	0.0219002	7.57201	0.0346	741.411
TCGA-3A-A9IC	0.02671	9.49879	0.1995	1230.3
TCGA-HZ-A49H	0.0242499	7.78563	0.2762	1383.48
TCGA-IB-7887	0.0245499	8.62555	0.134	994.533
TCGA-2J-AABE	0.0240211	8.42274	0.1101	947.088
TCGA-RL-AAAS	0.0248093	8.61475	0.2543	1451.26
TCGA-IB-8127	0.0213158	8.21739	0.0392	1124.38
TCGA-2L-AAQI	0.0201187	6.84812	0	325.87
TCGA-2J-AABI	0.0227554	7.72955	0.1098	427.452
TCGA-2J-AABP	0.0244859	8.36568	0.2618	1739.53
TCGA-XD-AAUL	0.0238405	8.87743	0.0894	999.171
TCGA-3A-A9IH	0.0210979	7.40927	0.0388	325.255
TCGA-2L-AAQE	0.0228691	7.70258	0.1435	290.72
TCGA-S4-A8RO	0.0204792	7.15395	0.0011	312.456
TCGA-OE-A75W	0.0240982	8.00786	0.0953	687.724
TCGA-HZ-A77Q	0.0263566	9.21542	0.288	1967.18
TCGA-IB-AAUW	0.0192968	7.62255	0.1892	953.471
TCGA-F2-A8YN	0.024266	7.92474	0.0971	636.315
TCGA-YY-A8LH	0.0166433	5.70911	0.0172	-795.177
TCGA-US-A776	0.0168026	5.13124	0.0494	-986.979
TCGA-HZ-8638	0.0185531	7.89964	0.1191	188.644
TCGA-FB-AAQ0	0.0208692	6.79224	0.0596	-189.138
TCGA-2J-AABT	0.021689	9.01019	0.3821	1297.6
TCGA-FB-A78T	0.019241	6.33225	0	165.785
TCGA-2L-AAQL	0.0233268	7.64485	0.0915	757.023
TCGA-IB-A5ST	0.024334	8.26482	0.1689	1608.01
TCGA-LB-A9Q5	0.0253082	6.63639	0.0509	1062.29
TCGA-F2-7273	0.0235781	8.59647	0.1806	1837.94
TCGA-FB-AAPY	0.0228081	6.96768	0	920.515
TCGA-IB-AAUS	0.0257448	9.20722	0.2527	2233.17
TCGA-2L-AAQM	0.0169998	5.45632	0.0602	-415.5
TCGA-US-A77G	0.0167464	5.35702	0.0284	-723.126
TCGA-2J-AABO	0.0241294	8.56456	0.0803	755.683
TCGA-HZ-A9TJ	0.0198399	6.78903	0.069	-123.314
TCGA-3A-A9IJ	0.00962511	3.60953	0.0651	-748.581
TCGA-2J-AAB4	0.020506	7.19729	0.0219	453.014
TCGA-HZ-8637	0.0214896	7.51644	0.1014	1573.93
TCGA-HV-A7OP	0.00976924	2.56963	0.0308	-1358.21
TCGA-US-A779	0.0176202	5.4455	0	-637.238
TCGA-HZ-A8P1	0.0205315	6.19109	0.0349	-113.716
TCGA-XN-A8T3	0.0233127	8.48219	0.0636	953.835
TCGA-IB-AAUU	0.0209962	7.21908	0.005	557.901
TCGA-HZ-8003	0.0262243	7.06409	0.0747	1629
TCGA-FB-AAPQ	0.0231197	7.36496	0.0572	197.826
TCGA-XD-AAUI	0.0212443	7.63067	0.0615	754.835
TCGA-LB-A7SX	0.0194715	6.47124	0.0967	-379.82
TCGA-HZ-8005	0.0261492	9.8631	0.0877	1242.72
TCGA-IB-7647	0.0216651	7.84542	0.0571	1352.54
TCGA-HZ-7923	0.0228828	8.53947	0.3348	1992.8
TCGA-IB-7885	0.0256967	9.05544	0.0985	1517.72
TCGA-IB-A5SS	0.0247994	9.27586	0.1115	1430.87
TCGA-IB-A6UF	0.019972	6.8783	0.0434	82.4917
TCGA-IB-AAUO	0.0213097	7.24446	0	176.597
TCGA-F2-7276	0.0229391	8.77738	0.1467	1540.95
TCGA-HZ-7920	0.0202959	8.04705	0.271	1444.37
TCGA-2J-AAB8	0.0246695	8.93467	0.1509	1162.37
TCGA-HV-A5A6	0.0230296	8.10032	0.1117	442.897
TCGA-IB-A5SP	0.0188429	5.50869	0	-302.124
TCGA-FB-AAQ3	0.0238234	6.86847	0.0911	758.368
TCGA-3A-A9IR	0.01023	4.23839	0	-1093.18
TCGA-3A-A9IX	0.0239891	8.35406	0.2013	1399.54
TCGA-3A-A9I9	0.0228828	6.78829	0	597.079
TCGA-FB-A7DR	0.0234138	9.59669	0.3661	1333.1
TCGA-2J-AABF	0.0208578	7.85905	0.0062	1097.26
TCGA-PZ-A5RE	0.0248943	8.52657	0.1081	1025.16
TCGA-3E-AAAZ	0.0231196	8.82154	0.183	708.065
TCGA-IB-AAUR	0.0229124	8.49851	0.3067	1626.31
TCGA-IB-7646	0.0248079	8.64503	0.0919	1566.04
TCGA-IB-AAUN	0.0225088	7.77122	0	512.517
TCGA-XD-AAUG	0.0267816	9.55046	0.3983	1795.2
TCGA-FB-A4P6	0.0211821	8.12091	0.1261	843.975
TCGA-HZ-7925	0.0270405	9.73905	0.3031	1934.31
TCGA-HZ-7919	0.0215115	8.01932	0.0252	861.945
TCGA-2J-AABU	0.0237805	8.60066	0.0879	725.793
TCGA-H6-8124	0.0220575	8.62179	0.0506	399.549
TCGA-FB-AAQ6	0.0212062	6.70132	0.1128	-34.8055
TCGA-3E-AAAY	0.0221242	7.81566	0.1135	1259.02
TCGA-FB-AAQ2	0.0203149	6.94317	0.0305	-203.24
TCGA-F2-6879	0.0220916	8.00587	0.0889	802.258
TCGA-2J-AAB1	0.0215196	7.25059	0.0532	624.233
TCGA-HZ-A8P0	0.023981	7.39819	0.0857	728.577
TCGA-FB-A5VM	0.0240985	7.99519	0.1367	886.814
TCGA-Q3-AA2A	0.0216124	6.76213	0.0542	327.472
TCGA-FB-AAPP	0.0156145	4.39683	0	-1511.41
TCGA-IB-A7LX	0.0203158	7.48333	0.0144	-31.1447
TCGA-H8-A6C1	0.0227467	7.44948	0.0237	562.062
TCGA-HZ-A4BH	0.0221915	8.3851	0.2039	1180.63
TCGA-US-A77E	0.0243595	8.5912	0.1661	708.26
TCGA-XD-AAUH	0.0218192	8.0843	0.2605	1310.52
TCGA-HZ-A4BK	0.0212086	7.46159	0.052	687.907
TCGA-M8-A5N4	0.0245226	8.36075	0.0649	1011.14
TCGA-S4-A8RM	0.0193663	6.54229	0.1027	-56.2715
TCGA-YH-A8SY	0.0284289	9.62408	0.1909	1373.73
TCGA-HZ-A77P	0.0226271	9.39353	0.3386	1306.55
TCGA-Q3-A5QY	0.0243319	7.64396	0.1723	1465.99
TCGA-IB-7644	0.0230436	8.35472	0.1175	768.662
TCGA-HZ-8315	0.0230222	8.12514	0.0933	1417.28
TCGA-F2-6880	0.0169149	3.66704	0.0742	-461.49
TCGA-HZ-7922	0.0250883	9.09809	0.104	1495.83
TCGA-3A-A9IL	0.015447	6.06201	0.1136	75.8681
TCGA-F2-A44G	0.0231452	8.26346	0.0457	789.274
TCGA-IB-8126	0.0249663	6.72888	0.169	1420.69
TCGA-IB-7889	0.0226454	7.14042	0.075	1028.64
TCGA-XN-A8T5	0.023708	9.04216	0.447	1400.02
TCGA-US-A774	0.0244818	8.69447	0.0865	1371.84
TCGA-HZ-A77O	0.0223364	7.15018	0	347.273
TCGA-HZ-7289	0.0214959	6.01971	0.012	-976.832
TCGA-IB-7890	0.0252746	9.52598	0.1655	1767.23
TCGA-IB-AAUQ	0.0234443	8.11358	0.1889	998.98
TCGA-HZ-7924	0.0165771	7.78873	0.106	233.469
TCGA-IB-7654	0.0250867	8.49644	0.0681	1187.83
TCGA-HZ-A49G	0.0221505	7.80928	0.1088	1436.41
TCGA-FB-AAPS	0.0276441	9.78982	0.2341	2047.82
