# Supplementary material for: Identification of Cancer Associated Fibroblasts Related Genes Signature to Facilitate Improved Prediction of Prognosis and Responses to Therapy in Patients with Pancreatic Cancer
Source: Int J Mol Sci. 2025 May 19;26(10):4876. doi: 10.3390/ijms26104876 (PMC12112120; doi:10.3390/ijms26104876)
Supplement: Supplementary file 1 [file ijms-26-04876-s001.zip › Supplementary Table 2.xlsx]

## Sheet: Sheet1
ID	CAF_EPIC	CAF_MCPcounter	CAF_xCell	StromalScore
GSM5570968	0.0104155	8.65621	0.1709	526.282
GSM5570969	0.0103928	8.70116	0.2059	1188.26
GSM5570970	0.0118158	9.32982	0.186	1700.98
GSM5570972	0.0112279	8.80836	0	974.233
GSM5570973	0.0118552	9.02963	0.1802	988.931
GSM5570975	0.0111655	8.68716	0	313.761
GSM5570976	0.0122328	9.77106	0.1575	1125.93
GSM5570977	0.0115573	9.30796	0.3882	934.938
GSM5570979	0.0125904	10.0188	0.2275	1405.41
GSM5570983	0.0123819	9.88854	0.2697	1540.67
GSM5570987	0.0120531	9.57681	0.0528	662.087
GSM5570988	0.0112098	8.98453	0	948.936
GSM5570993	0.0106218	7.97879	0	-283.986
GSM5570994	0.0113208	8.80355	0	778.854
GSM5570997	0.0115478	8.97657	0	557.728
GSM5570998	0.0102682	8.07632	0	195.12
GSM5571000	0.0115772	9.08568	0	302.312
GSM5571001	0.0118594	9.3533	0.1053	753.337
GSM5571004	0.012006	9.48851	0.2796	1133.05
GSM5571005	0.0117903	9.4852	0	544.533
GSM5571006	0.0112196	8.6037	0	735.62
GSM5571008	0.0117119	9.457	0.2083	953.142
GSM5571009	0.0107644	8.32846	0.0278	645.039
GSM5571010	0.011214	8.88947	0	527.359
GSM5571011	0.0117902	9.13674	0	1026.41
GSM5571012	0.0108398	8.32179	0	-65.8341
GSM5571014	0.0118068	9.42884	0.1945	1579.63
GSM5571015	0.0117997	9.19778	0.0862	1308.55
GSM5571016	0.0122057	9.32173	0.1179	975.817
GSM5571018	0.00907044	8.02862	0	-1166.55
GSM5571019	0.0100386	8.12119	0.0489	92.8161
GSM5571020	0.0112035	8.91867	0.0872	1235.26
GSM5571022	0.00900979	7.58168	0.0635	-366.746
GSM5571023	0.0108966	8.52705	0.0968	992.001
GSM5571026	0.0120185	9.2837	0.0278	1173.52
GSM5571027	0.0118885	9.33604	0	684.904
GSM5571030	0.0111707	8.86764	0	710.053
GSM5571031	0.0120075	9.45997	0	1359.76
GSM5571036	0.0109024	9.51186	0.2623	1387.22
GSM5571037	0.00999001	8.55347	0.066	134.434
GSM5571040	0.0117166	9.42849	0.2585	1284.62
GSM5571043	0.0118338	9.20114	0.0793	1423.24
GSM5571044	0.0116346	9.12256	0.1001	1182.71
GSM5571047	0.011404	8.85258	0.1696	1125.85
GSM5571048	0.011314	8.98419	0.1418	732.868
GSM5571051	0.0100407	8.16021	0	61.6927
GSM5571052	0.01096	8.7607	0.0485	951.919
GSM5571053	0.0113011	9.01997	0.1443	1291.76
GSM5571054	0.0107033	8.90687	0	-677.215
GSM5571057	0.0111309	8.9972	0	702.989
GSM5571061	0.0114687	8.86671	0.1074	941.653
GSM5571062	0.0109506	8.88947	0	570.29
GSM5571065	0.0118713	9.4241	0.2128	1381.74
GSM5571066	0.0117407	9.44051	0.003	830.368
GSM5571069	0.0118782	9.41601	0.1137	1682.02
GSM5571070	0.0104617	8.24209	0	528.53
GSM5571073	0.0112888	9.04274	0.0331	975.663
GSM5571074	0.0101205	8.3175	0.0815	204.405
GSM5571079	0.0118318	9.54062	0.105	1016.01
GSM5571080	0.0118275	9.11058	0.2297	1460.77
GSM5571083	0.0120868	9.82644	0.0892	1211.15
GSM5571084	0.0111972	8.93243	0.096	666.144
GSM5571087	0.0113948	9.06549	0	625.83
GSM5571088	0.0115153	9.44963	0.3696	1670.09
GSM5571091	0.0108774	8.86295	0	750.066
GSM5571092	0.00990632	8.08528	0.0231	595.912
GSM5571095	0.0118794	9.44558	0.0893	841.882
GSM5571096	0.0118159	9.15035	0.0416	1018.32
GSM5571097	0.0108107	8.61327	0	631.715
GSM5571098	0.0105481	9.36397	0.4343	1472.56
GSM5571100	0.0121502	9.38456	0	1435.28
GSM5571101	0.0117353	9.38571	0.0659	1478.06
GSM5571102	0.0116753	8.97062	0.0037	1033.75
GSM5571104	0.0116867	9.1215	0.1487	926.223
GSM5571106	0.01096	8.68689	0.0457	757.249
GSM5571108	0.0117351	9.0142	0.0244	963.503
GSM5571110	0.0120517	9.99279	0.1438	1384.94
GSM5571114	0.00930289	7.79346	0.0497	-384.579
GSM5571116	0.0112038	8.87583	0	437.905
GSM5571118	0.0115385	9.00199	0.1425	903.364
GSM5571120	0.0120635	9.61201	0.36	1650.4
GSM5571122	0.0109527	8.92253	0.0015	616.037
GSM5571125	0.011967	9.73253	0.5869	1741.89
GSM5571127	0.0095982	8.19543	0	100.122
GSM5571128	0.00783493	6.50837	0	-1590.83
GSM5571130	0.0118033	9.08833	0.1901	1117.29
GSM5571132	0.0102697	8.00783	0	-322.105
GSM5571133	0.0119666	9.61284	0.2642	936.843
GSM5571135	0.0108933	8.66586	0.0093	449.106
GSM5571137	0.011033	8.52825	0.0533	621.381
GSM5571139	0.0118157	9.11279	0.2184	1515.9
GSM5571140	0.00924989	8.58082	0.315	1402.27
GSM5571142	0.0111947	9.1661	0.0699	1467.45
GSM5571144	0.0103371	8.26672	0	-393.34
GSM5571145	0.00899578	7.57831	0.0409	-671.841
GSM5571146	0.0108256	8.4871	0	508.585
GSM5571148	0.0122409	9.66581	0.2139	1135.81
GSM5571150	0.011778	8.91283	0.2346	211.562
GSM5571151	0.0118343	9.06198	0.0179	1042.61
GSM5571153	0.0107805	8.78902	0.2292	1054.71
GSM5571154	0.0112682	9.00369	0	525.408
GSM5571155	0.0111536	8.72124	0	486.066
GSM5571157	0.010871	8.66801	0.1508	831.065
GSM5571159	0.0117818	9.24939	0.3485	1692.16
GSM5571161	0.0101523	8.45772	0	-284.471
GSM5571162	0.0113172	9.00675	0	217.558
GSM5571163	0.010993	8.64595	0.1202	1236.49
GSM5571165	0.0105304	8.4795	0	60.2912
GSM5571167	0.0121551	9.75741	0.3573	1959.03
GSM5571168	0.00874381	8.06429	0	-621.679
GSM5571174	0.0113779	9.031	0	318.029
GSM5571176	0.0115698	9.1988	0.1509	1514.22
GSM5571177	0.01156	8.73893	0.2086	1574.38
GSM5571179	0.0119874	9.65256	0.0432	1359.62
GSM5571181	0.0119792	9.77252	0.215	1400.84
GSM5571182	0.0109149	8.42402	0	680.724
GSM5571184	0.011389	8.995	0.0572	350.079
GSM5571186	0.0109651	8.8279	0.0404	920.846
GSM5571187	0.0109452	8.44712	0.1036	736.173
GSM5571189	0.0126104	9.95953	0.5775	1726.36
GSM5571190	0.0112952	8.51177	0	298.925
GSM5571192	0.0111295	8.92694	0.1514	780.759
GSM5571193	0.0108589	8.47807	0.1813	816.352
GSM5571195	0.0110479	8.96459	0	13.1561
GSM5571196	0.0122086	9.63986	0.2841	1747.3
GSM5571197	0.0111988	8.89417	0.0951	755.645
GSM5571200	0.0117761	9.05707	0.1259	709.357
GSM5571202	0.0118974	9.27431	0.1918	860.207
GSM5571204	0.00976585	7.85551	0	-206.937
GSM5571205	0.0110107	8.86352	0.1319	956.841
GSM5571207	0.0123978	9.73939	0.3642	1993.11
GSM5571209	0.0112613	8.98683	0.2531	928.899
GSM5571211	0.0109818	8.69859	0.1133	67.9289
GSM1527105	0.010392	8.60961	0.1722	370.73
GSM1527109	0.0104445	8.81168	0	-725.197
GSM1527137	0.00989713	8.1241	0.0839	-12.1826
GSM1527139	0.00904316	7.58503	0.0486	-503.515
GSM1527141	0.0120526	9.36203	0	1048.99
GSM1527145	0.0109685	9.47938	0.2256	1289.03
GSM1527147	0.0115003	9.31613	0.29	1130.55
GSM1527149	0.0119951	9.26113	0.095	1292.83
GSM1527151	0.0112293	8.87588	0.1705	1010.43
GSM1527155	0.0112884	8.87528	0	659.439
GSM1527157	0.0116404	8.83201	0.0959	892.094
GSM1527159	0.0119156	9.3662	0.1644	1309.24
GSM1527161	0.0119375	9.29985	0.103	1576.91
GSM1527163	0.0114404	8.88754	0	885.922
GSM1527165	0.0118109	9.40669	0.0773	935.242
GSM1527167	0.0118273	9.67418	0.065	1159.88
GSM1527169	0.0114354	8.91649	0	578.882
GSM1527171	0.0105196	8.70174	0	656.279
GSM1527175	0.0115934	9.27568	0.0288	1389.73
GSM1527177	0.0119677	9.06686	0.0869	932.427
GSM1527179	0.0108975	8.54598	0.0244	644.812
GSM1527181	0.0118017	8.89851	0.0071	885.614
GSM1527183	0.0118597	9.74792	0.119	1355.36
GSM1527185	0.00905407	7.76519	0.042	-468.558
GSM1527189	0.011547	8.90557	0.1107	827.199
GSM1527191	0.0122146	9.57149	0.3753	1548.29
GSM1527193	0.0111569	8.74133	0	526.076
GSM1527196	0.0105641	8.51498	0	100.78
GSM1527198	0.01129	8.89134	0	245.884
GSM1527199	0.0117916	9.15408	0.1241	1427.55
GSM1527200	0.0115655	8.78604	0.1849	1514.77
GSM1527202	0.0119259	9.52897	0.0099	1268.55
GSM1527204	0.0117842	9.67637	0.1713	1335.27
GSM1527205	0.0105459	8.34214	0	583.408
GSM1527207	0.0114834	8.86206	0.0635	253.362
GSM1527209	0.0108051	8.84568	0.0346	848.799
GSM1527212	0.012505	9.90831	0.5693	1657.38
GSM1527213	0.0110752	8.42276	0	220.28
GSM1527215	0.0108803	8.78975	0.1273	663.992
GSM1527216	0.010418	8.44105	0.2151	681.585
GSM1527218	0.0106137	8.78466	0	-6.14296
GSM1527219	0.0121791	9.6079	0.2747	1699.12
GSM1527220	0.0115066	8.90422	0.0765	700.385
GSM1527223	0.0111347	8.86778	0.099	594.274
GSM1527225	0.0117456	9.12473	0.1204	748.881
GSM1527227	0.0096776	8.02804	0.0269	-257.264
GSM1527228	0.0112693	8.84184	0.1442	861.702
GSM1527230	0.01206	9.7229	0.372	1925.9
GSM1527232	0.0110464	8.94637	0.206	867.698
