# Supplementary material for: Identification of Cancer Associated Fibroblasts Related Genes Signature to Facilitate Improved Prediction of Prognosis and Responses to Therapy in Patients with Pancreatic Cancer
Source: Int J Mol Sci. 2025 May 19;26(10):4876. doi: 10.3390/ijms26104876 (PMC12112120; doi:10.3390/ijms26104876)
Supplement: Supplementary file 1 [file ijms-26-04876-s001.zip › Supplementary Table 3.xlsx]

## Sheet: Sheet1
Table3
Dataset	Score	cutpoint	pValue
TCGA-PAAD	CAF_EPIC	0.0188429	0.00186166
	CAF_MCPcounter	6.06201	0.00892047
	StromalScore	-302.124	0.0353782
GSE183795&GSE78229	CAF_xCell	0.0765	0.000432267
	StromalScore	1211.15	0.0449042
