# Supplementary material for: Identification of Cancer Associated Fibroblasts Related Genes Signature to Facilitate Improved Prediction of Prognosis and Responses to Therapy in Patients with Pancreatic Cancer
Source: Int J Mol Sci. 2025 May 19;26(10):4876. doi: 10.3390/ijms26104876 (PMC12112120; doi:10.3390/ijms26104876)
Supplement: Supplementary file 1 [file ijms-26-04876-s001.zip › Supplementary Table 4.xlsx]

## Sheet: Tabelle1
Sheet 1: GEO_magenta.hubGenes		Sheet 2 : TCGA_brown.hubGenes		Sheet 3: Intergenes		Sheet 4: Model genes			Sheet 5：CAFmarkers
KCTD10		CD276		VIM		Gene	Coef		ACTA2
SH3BP5		LOXL3		LAMA4		FSTL1	-0.0511841		ASPN
TUBA1A		GSDME		ZFPM2		CTSK	-0.925617		CAV1
MAP1A		RAI14		LRP1		PRRX1	0.441444		COL11A1
SEPT11		SYDE1		GLI3		GFPT2	-0.135124		COL1A1
PDZRN3		MSN		PMP22		MMP2	0.680236		COL1A2
ARHGEF25		ZNF532		PCOLCE		MFAP5	0.132712		COL3A1
KIRREL		SPSB1		THY1					EMILIN1
DLC1		HHIPL1		BNC2					FAP
ARHGAP31		GPX8		FSTL1					FN1
TENM3		TGFB1I1		CTSK					FOXF1
FMOD		EFEMP2		CD248					MFAP5
FERMT2		MARVELD1		DPYSL3					MMP11
PTRF		ITGB5		ZNF521					MMP2
FSTL1		GGT5		PRRX1					OGN
LRP1		RAB3IL1		NID2					PDGFRB
SGCD		LAYN		GFPT2					S100A4
VIM		GLI2		DDR2					SLC16A4
JAM3		NOTCH3		GXYLT2					SPARC
FBLN2		FLNA		MSRB3					TNC
FAM198B		SMO		ACTA2					ZEB1
MPDZ		POGLUT2		FBLN2
PMP22		C1QTNF6		MMP2
ECM2		SMIM3		FBN1
NID1		BMP1		SPON1
ZFHX4		FKBP7		MFAP5
MSRB3		CALU
TCF4		ITPRIP
BNC2		FKBP10
ZFPM2		TIMP2
THY1		GLIS2
PRKG1		CCDC8
CD248		UNC5B
PRRX1		CAVIN1
DDR2		ST6GAL2
GFPT2		SERPINH1
MYH10		VIM
DPYSL3		FRMD6
NID2		MFGE8
MMP2		LAMA4
ZNF521		EFS
MGC24103		FZD7
ACTA2		CERCAM
FBN1		RASGRF2
TAGLN		GPR176
PCOLCE		LMCD1
LAMA4		CHSY3
GLI3		COPZ2
GXYLT2		PTK7
CTSK		LEF1
PDLIM3		ZFPM2
THBS1		BGN
HMCN1		CALHM5
SPON1		CLEC11A
MFAP5		LRP1
		KIF26B
		PDGFC
		ARL4C
		CMTM3
		COL4A2
		CHST11
		SSPN
		SH3PXD2B
		TMEM200B
		LGALS1
		GLI3
		KIRREL1
		PMP22
		LRRC32
		PCOLCE
		FBXL7
		RCN3
		LOXL1
		AXL
		VSTM4
		NOX4
		DACT1
		THY1
		ISLR
		RUNX2
		PRSS23
		MRC2
		TNFSF4
		MMP14
		ADAMTS2
		ANGPTL2
		PDGFRB
		GPR68
		MN1
		C1R
		BNC2
		ADAMTS7
		FSTL1
		HTRA1
		MXRA8
		CTSK
		BASP1
		GLIPR1
		NKX3-2
		CD248
		LTBP2
		DPYSL3
		HTRA3
		SPARC
		RAB31
		ITGA5
		EMILIN1
		COL6A2
		CLIC4
		GLT8D2
		SCARF2
		ZNF521
		P4HA3
		DIO2
		PODNL1
		NTM
		C1S
		SSC5D
		EDNRA
		OLFML1
		PRRX1
		PXDN
		MFAP2
		LTBP1
		TIMP3
		ZNF469
		PLXDC2
		SRPX2
		NID2
		COL6A1
		GFPT2
		TNFAIP6
		DDR2
		CDH11
		LOX
		CALD1
		GXYLT2
		MSRB3
		ADAM19
		AEBP1
		COL1A1
		COL5A1
		ACTA2
		COL8A2
		CTHRC1
		CCN4
		ARSI
		FAP
		FBLN2
		FIBIN
		COL1A2
		DCN
		SPOCK1
		LOXL2
		PDPN
		OLFML2B
		MXRA5
		COL6A3
		SNAI2
		TWIST1
		SUGCT
		COL5A2
		COL3A1
		MMP2
		PLAU
		SERPINF1
		ADAMTS12
		ASPN
		FBN1
		LUM
		SFRP2
		ANTXR1
		ISM1
		SULF1
		VCAN
		COL12A1
		CPXM1
		CLMP
		COL8A1
		ITGA11
		FN1
		CCDC80
		POSTN
		FNDC1
		ADAM12
		SPON1
		COLEC12
		GAS1
		INHBA
		PLPP4
		MFAP5
		GREM1
		THBS2
		COL10A1
		COL11A1
