# Supplementary material for: Identification of Cancer Associated Fibroblasts Related Genes Signature to Facilitate Improved Prediction of Prognosis and Responses to Therapy in Patients with Pancreatic Cancer
Source: Int J Mol Sci. 2025 May 19;26(10):4876. doi: 10.3390/ijms26104876 (PMC12112120; doi:10.3390/ijms26104876)
Supplement: Supplementary file 1 [file ijms-26-04876-s001.zip › Supplementary Table 5.xlsx]

## Sheet: Sheet1
Sheet 1					Sheet 2
TCGA drugs screening					GEO drugs screening
drugs	senstivity group	P value			drugs	senstivity group	P value
BMS-536924	low	0.00027			Alpelisib	low	0.0003
Cediranib	low	0.00045			AZ960	low	3.4e-05
Dabrafenib	high	0.00019			AZD1332	low	8e-08
Dasatinib	low	1.5e-05			AZD8186	low	1.3e-05
I-BET-762	low	0.00067			BI-2536	high	0.00096
IGF1R_3801	low	0.00038			BMS-536924	low	9.1e-07
Luminespib	low	0.00063			BPD-00008900	low	0.00079
OTX015	low	8.2e-05			CZC24832	low	0.00041
Oxaliplatin	high	0.0003			Dasatinib	low	5.7e-08
PF-4708671	high	0.0004			Docetaxel	low	0.00078
Staurosporine	low	1.5e-06			Entospletinib	low	4e-06
TAF1_5496.	high	0.00067			ERK_2440	low	1.9e-05
YK-4-279	low	0.00028			GF1R_3801	low	2.5e-05
					JAK_8517	low	0.00051
					Luminespib	low	4.3e-06
					Mirin	low	2.1e-05
					NVP-ADW742	low	7.7e-05
					Obatoclax Mesylate	low	1.8e-05
					OTX015.	low	8.7e-05
					Pictilisib	low	0.00017
					PLX-4720	low	2.3e-08
					PRT062607	low	9.6e-05
					SB505124	high	8.6e-05
					Staurosporine	low	3e-06
					Taselisib	low	1e-05
					Trametinib	high	0.00036
					Ulixertinib	high	0.0002
					ULK1_4989	low	4e-05
					WZ4003	low	1.8e-10
					XAV939	low	4.4e-06
